# Supplementary material for: Design and analysis heterogeneity in observational studies of COVID-19 booster effectiveness: A review and case study
Source: Sci Adv. 2023 Dec 20;9(51):eadj3747. doi: 10.1126/sciadv.adj3747 (PMC10732535; doi:10.1126/sciadv.adj3747)
Supplement: Supplementary file 2 — Tables S1 to S13 [file sciadv.adj3747_tables_s1_to_s13.zip]

Archive with 1 entries (1 files):
- sciadv.adj3747_tables_s1_to_s13.xlsx
